# Supplementary material for: (E)-Methyl N′-(2-hydroxy­benzyl­idene)­hydrazinecarboxyl­ate at 123 K
Source: Acta Crystallogr Sect E Struct Rep Online. 2008 Jul 23;64(Pt 8):o1563. doi: 10.1107/S1600536808022332 (PMC2962185; doi:10.1107/S1600536808022332)
Supplement: Supplementary file 2 [file e-64-o1563-Isup2.hkl]

#
# h,k,l, Fc-squared, Fo-squared, sigma(Fo-squared) and status flag
#
data_I
_shelx_title ' 5 in P b c a'
_shelx_refln_list_code          4
_shelx_F_calc_maximum      236.19
_exptl_crystal_F_000       816.00
_reflns_d_resolution_high  0.8406
 
loop_
 _symmetry_equiv_pos_as_xyz
 'x, y, z'
 '-x+1/2, -y, z+1/2'
 'x+1/2, -y+1/2, -z'
 '-x, y+1/2, -z+1/2'
 '-x, -y, -z'
 'x-1/2, y, -z-1/2'
 '-x-1/2, y-1/2, z'
 'x, -y-1/2, z-1/2'
 
_cell_length_a     9.3998
_cell_length_b     9.0945
_cell_length_c    22.3189
_cell_angle_alpha  90.000
_cell_angle_beta   90.000
_cell_angle_gamma  90.000
 
_shelx_F_squared_multiplier     1.000
 
loop_
 _refln_index_h
 _refln_index_k
 _refln_index_l
 _refln_F_squared_calc
 _refln_F_squared_meas
 _refln_F_squared_sigma
 _refln_observed_status
   2   0   0     1142.74     1099.56     12.79 o
   4   0   0     3514.27     3527.19     39.85 o
   6   0   0     6692.69     6773.28     68.95 o
   8   0   0      186.44      146.87      4.13 o
  10   0   0       41.02       41.99      3.54 o
   2   1   0      599.92      627.16      6.04 o
   4   1   0      115.79      105.43      1.55 o
   6   1   0       38.71       39.96      1.71 o
   8   1   0       66.61       68.66      2.06 o
  10   1   0       28.64       31.44      2.92 o
   0   2   0    55787.24    38063.51   2683.06 o
   2   2   0        8.04        6.40      0.83 o
   4   2   0        2.21        0.43      0.35 o
   6   2   0      561.87      609.43      5.11 o
   8   2   0        1.08        0.00      0.83 o
  10   2   0       10.31        7.45      1.37 o
   2   3   0      431.29      407.69      4.29 o
   4   3   0      596.94      626.85      5.67 o
   6   3   0       85.79       77.73      1.35 o
   8   3   0        1.52        1.19      0.94 o
  10   3   0        6.55        5.96      1.33 o
   0   4   0      419.67      468.54      6.07 o
   2   4   0       51.80       52.49      1.15 o
   4   4   0     1600.09     1542.97     10.97 o
   6   4   0     1530.83     1497.17     10.41 o
   8   4   0      149.72      157.93      3.14 o
  10   4   0       58.36       63.00      2.42 o
   2   5   0      521.77      552.79      5.01 o
   4   5   0       25.65       18.85      0.85 o
   6   5   0      422.34      402.02      4.32 o
   8   5   0       28.73       29.72      1.68 o
   2   6   0       46.02       48.85      1.05 o
   4   6   0      612.36      604.84      5.19 o
   6   6   0     1789.11     1744.34     12.89 o
   8   6   0       76.50       77.73      2.58 o
   2   7   0      146.35      154.77      2.55 o
   4   7   0      272.05      275.66      3.97 o
   6   7   0        2.44        2.35      1.08 o
   8   7   0        0.42        0.00      3.04 o
   0   8   0      170.06      140.78      5.29 o
   2   8   0       16.88       16.85      1.91 o
   4   8   0       36.38       35.16      2.16 o
   6   8   0      206.06      205.31      5.36 o
   2   9   0      145.25      154.16      4.02 o
   4   9   0       55.31       57.54      2.71 o
   6   9   0      446.94      492.00      9.31 o
   0  10   0      750.84      741.58     16.72 o
   2  10   0        2.78        2.36      1.54 o
   4  10   0       53.12       65.63      3.05 o
   1   1   1      870.21      864.07      5.78 o
   2   1   1       16.85       13.11      0.32 o
   3   1   1      158.85      177.82      1.50 o
   4   1   1      585.38      637.91      4.15 o
   5   1   1      848.56      895.08      5.08 o
   6   1   1      312.87      371.16      2.54 o
   7   1   1      360.50      346.00      2.63 o
   8   1   1       82.60       83.16      1.67 o
   9   1   1        7.92        6.69      0.90 o
  10   1   1        7.65        6.09      0.93 o
  11   1   1        0.37        0.00      1.87 o
   0   2   1     6795.81     6343.33    102.49 o
   1   2   1        1.62        5.11      0.67 o
   2   2   1      895.58      913.98      6.31 o
   3   2   1      508.54      533.44      3.66 o
   4   2   1        3.78        5.92      0.34 o
   5   2   1      983.76     1004.11      5.86 o
   6   2   1      263.78      260.45      1.94 o
   7   2   1       31.12       35.23      0.86 o
   8   2   1       21.56       18.38      0.94 o
   9   2   1       10.32        9.02      0.90 o
  10   2   1       13.66       13.57      1.14 o
   1   3   1       47.24       13.45      0.39 o
   2   3   1      306.68      278.11      2.24 o
   3   3   1      306.15      350.93      2.97 o
   4   3   1      370.25      406.63      2.57 o
   5   3   1      171.30      159.65      1.44 o
   6   3   1        4.61        3.22      0.41 o
   7   3   1      114.99      112.62      1.43 o
   8   3   1        1.39        0.00      0.59 o
   9   3   1       25.67       28.23      1.19 o
  10   3   1       48.57       48.18      1.55 o
   0   4   1     3302.05     3313.01     37.97 o
   1   4   1     4041.52     4019.76     20.12 o
   2   4   1        2.16        3.42      0.31 o
   3   4   1       10.24       11.98      0.40 o
   4   4   1       18.74       21.78      0.58 o
   5   4   1        9.11       12.14      0.49 o
   6   4   1      155.15      163.71      1.71 o
   7   4   1       15.33       18.73      0.84 o
   8   4   1       11.10       10.34      0.89 o
   9   4   1        4.24        2.44      0.78 o
  10   4   1        4.33        3.59      0.93 o
   1   5   1      491.97      550.97      3.22 o
   2   5   1      206.23      218.29      1.65 o
   3   5   1     1260.97     1224.20      6.43 o
   4   5   1      284.40      260.15      1.92 o
   5   5   1       36.42       39.67      1.07 o
   6   5   1      254.46      255.31      2.21 o
   7   5   1      971.95      967.41      5.98 o
   8   5   1        0.60        0.60      0.70 o
   9   5   1        0.65        0.00      0.69 o
   0   6   1      212.99      224.39      2.45 o
   1   6   1      252.92      289.11      2.16 o
   2   6   1       26.87       27.88      0.62 o
   3   6   1      127.39      121.82      1.31 o
   4   6   1        1.08        0.58      0.38 o
   5   6   1       22.40       26.25      0.87 o
   6   6   1       23.79       30.65      1.13 o
   7   6   1        2.48        2.82      0.78 o
   8   6   1       13.15       16.92      1.34 o
   9   6   1        9.68       11.36      1.30 o
   1   7   1       73.31       59.79      1.13 o
   2   7   1        1.84        1.79      0.54 o
   3   7   1      161.64      169.76      2.13 o
   4   7   1        3.96        2.49      0.77 o
   5   7   1       13.85       11.71      0.99 o
   6   7   1        0.24        0.25      0.90 o
   7   7   1       80.78       80.39      2.81 o
   8   7   1        0.04        0.00      1.66 o
   0   8   1       76.17       67.86      2.54 o
   1   8   1       32.75       28.22      1.32 o
   2   8   1       47.31       49.69      1.59 o
   3   8   1        2.55        1.21      0.83 o
   4   8   1       58.25       54.25      1.75 o
   5   8   1        9.99        9.42      1.20 o
   6   8   1       37.36       46.58      2.13 o
   7   8   1        8.62       12.70      1.91 o
   1   9   1       22.58       15.52      1.23 o
   2   9   1       11.04        9.95      1.15 o
   3   9   1       85.76       84.52      2.17 o
   4   9   1        1.72        0.79      1.02 o
   5   9   1        0.42        0.00      1.07 o
   6   9   1       12.58       19.85      2.07 o
   0  10   1        3.25        6.22      1.79 o
   1  10   1      131.33      134.12      2.82 o
   2  10   1       11.62       12.88      1.31 o
   3  10   1       21.75       21.49      1.50 o
   4  10   1        4.08        5.10      1.18 o
   0   0   2     8850.21    10085.69    193.85 o
   1   0   2      408.52      407.13      7.73 o
   2   0   2     7939.87     8231.07    104.55 o
   3   0   2      166.58      191.46      3.36 o
   4   0   2     1132.75     1139.99     10.70 o
   5   0   2      541.55      593.09      5.43 o
   6   0   2       15.41       18.81      1.14 o
   7   0   2      612.57      625.37      5.73 o
   8   0   2       29.44       35.11      1.63 o
   9   0   2       70.06       74.84      2.32 o
  10   0   2       51.97       49.42      2.43 o
  11   0   2      254.48      291.28      9.39 o
   1   1   2      558.31      581.75      3.58 o
   2   1   2      841.12      853.86      5.31 o
   3   1   2      154.67      131.98      1.17 o
   4   1   2      121.15      104.77      1.04 o
   5   1   2      469.05      529.79      3.30 o
   6   1   2       93.32      101.65      1.13 o
   7   1   2       22.36       26.53      0.78 o
   8   1   2        0.19        0.00      0.57 o
   9   1   2       81.18       78.60      1.76 o
  10   1   2        5.07        1.72      0.84 o
  11   1   2        0.00        0.00      1.88 o
   0   2   2    10493.63     9827.00    103.76 o
   1   2   2     3920.12     3938.40     23.57 o
   2   2   2       43.68       43.57      0.58 o
   3   2   2      151.38      169.60      1.45 o
   4   2   2       27.30       26.17      0.58 o
   5   2   2      564.08      593.57      3.65 o
   6   2   2      206.82      214.85      1.76 o
   7   2   2       28.88       30.85      0.85 o
   8   2   2        8.43        9.36      0.78 o
   9   2   2       28.13       25.84      1.23 o
  10   2   2        4.28        2.52      0.89 o
   1   3   2     4909.84     4927.61     31.88 o
   2   3   2      614.67      630.75      9.05 o
   3   3   2     1062.26     1099.41     15.61 o
   4   3   2       83.52       70.35      0.87 o
   5   3   2       56.81       90.24      1.01 o
   6   3   2      475.86      490.01      3.34 o
   7   3   2      218.60      205.50      2.06 o
   8   3   2        6.70        5.31      0.72 o
   9   3   2       17.74       16.02      1.02 o
  10   3   2        1.09        0.00      0.83 o
   0   4   2       18.89       13.01      0.62 o
   1   4   2      365.25      350.68      2.20 o
   2   4   2       53.26       57.69      1.00 o
   3   4   2       29.52       22.63      0.52 o
   4   4   2       15.78       17.35      0.52 o
   5   4   2     1360.63     1361.11      6.85 o
   6   4   2       62.43       60.40      1.00 o
   7   4   2      313.40      323.64      2.92 o
   8   4   2       40.75       41.11      1.20 o
   9   4   2       18.73       21.59      1.13 o
  10   4   2        0.02        0.00      0.81 o
   1   5   2     2642.16     2850.84     14.10 o
   2   5   2        1.35        5.17      0.32 o
   3   5   2        2.57        2.21      0.31 o
   4   5   2       10.85        7.52      0.44 o
   5   5   2       15.38       13.46      0.69 o
   6   5   2      197.03      197.65      1.89 o
   7   5   2       17.73       18.01      0.94 o
   8   5   2       13.95       13.31      0.93 o
   9   5   2        1.15        0.46      0.83 o
   0   6   2      102.12      108.62      1.60 o
   1   6   2      459.44      430.56      2.90 o
   2   6   2       34.10       40.41      0.79 o
   3   6   2       32.91       32.24      0.83 o
   4   6   2      277.51      277.19      2.35 o
   5   6   2      684.56      698.87      4.66 o
   6   6   2      110.23      108.88      1.62 o
   7   6   2      137.21      137.04      2.24 o
   8   6   2       12.21       12.75      1.16 o
   9   6   2        7.13        6.20      1.29 o
   1   7   2       28.63       37.35      0.97 o
   2   7   2       12.84       13.35      0.77 o
   3   7   2      170.74      163.98      2.12 o
   4   7   2       65.86       64.70      1.57 o
   5   7   2       31.86       39.70      1.37 o
   6   7   2       27.30       26.69      1.32 o
   7   7   2        3.09        1.55      1.20 o
   8   7   2        0.01        0.00      1.24 o
   0   8   2      144.35      123.74      3.29 o
   1   8   2       10.93       12.66      1.27 o
   2   8   2       10.50        8.23      0.98 o
   3   8   2       12.69       12.16      1.12 o
   4   8   2      131.48      129.57      2.52 o
   5   8   2        8.81       11.77      1.20 o
   6   8   2      255.21      259.34      4.73 o
   7   8   2       16.94       16.60      2.42 o
   1   9   2        6.83        5.12      1.04 o
   2   9   2       70.33       74.07      2.05 o
   3   9   2        5.55        3.68      1.06 o
   4   9   2       12.49       16.28      1.83 o
   5   9   2      205.27      228.26      3.60 o
   6   9   2       71.24       71.52      2.69 o
   0  10   2       61.43       56.67      2.88 o
   1  10   2        0.74        1.58      1.10 o
   2  10   2       27.20       28.17      1.69 o
   3  10   2        1.95        1.74      1.07 o
   4  10   2        7.57        7.00      1.34 o
   1   1   3    10865.23    11358.59     79.72 o
   2   1   3    32359.73    34032.81    555.18 o
   3   1   3     1356.70     1299.86      8.40 o
   4   1   3      591.72      625.43      3.84 o
   5   1   3       85.48       68.47      0.82 o
   6   1   3       18.34       18.21      0.61 o
   7   1   3      601.52      632.79      4.11 o
   8   1   3      523.13      514.94      3.67 o
   9   1   3        2.72        1.78      0.75 o
  10   1   3        1.04        0.00      0.84 o
  11   1   3       23.55       20.99      3.55 o
   0   2   3      803.44      762.54      7.93 o
   1   2   3     4779.22     4472.72     30.44 o
   2   2   3     1708.62     1758.04     10.08 o
   3   2   3       47.75       51.51      0.79 o
   4   2   3       45.95       64.53      0.86 o
   5   2   3      454.16      469.78      2.93 o
   6   2   3       22.35       18.62      0.59 o
   7   2   3       52.21       50.62      0.97 o
   8   2   3        3.19        4.54      0.68 o
   9   2   3       26.63       29.10      1.25 o
  10   2   3        0.21        0.00      0.87 o
   1   3   3     2840.35     3035.66     17.06 o
   2   3   3       17.14       19.14      0.80 o
   3   3   3      270.44      280.27      1.97 o
   4   3   3      311.89      297.33      2.17 o
   5   3   3       76.22       77.47      0.95 o
   6   3   3      129.20      133.12      1.46 o
   7   3   3      100.17       93.81      1.38 o
   8   3   3       26.23       27.65      0.96 o
   9   3   3       27.45       29.62      1.50 o
  10   3   3       50.15       49.87      1.71 o
   0   4   3        0.03        5.41      0.35 o
   1   4   3      611.96      645.90      3.96 o
   2   4   3       18.71       12.75      0.39 o
   3   4   3       11.59       11.70      0.42 o
   4   4   3       87.49       88.08      0.93 o
   5   4   3      309.99      303.90      2.23 o
   6   4   3       24.55       20.24      0.67 o
   7   4   3       58.94       53.14      1.17 o
   8   4   3       88.37       89.07      1.61 o
   9   4   3        0.12        0.14      0.76 o
  10   4   3       38.94       42.66      1.71 o
   1   5   3       47.29       56.94      0.79 o
   2   5   3       50.30       39.00      0.67 o
   3   5   3        1.35        0.60      0.34 o
   4   5   3      817.67      784.44      4.38 o
   5   5   3     1379.43     1342.36      6.66 o
   6   5   3      256.60      248.47      2.90 o
   7   5   3       13.59       16.00      0.95 o
   8   5   3      100.77       94.90      1.71 o
   9   5   3        1.68        0.36      0.83 o
   0   6   3      319.72      355.85      3.44 o
   1   6   3     1146.41     1174.41      6.65 o
   2   6   3      139.28      142.80      1.56 o
   3   6   3        4.08        5.52      0.60 o
   4   6   3      127.50      131.58      1.62 o
   5   6   3      670.49      674.50      4.86 o
   6   6   3       35.60       36.27      1.06 o
   7   6   3        2.98        1.49      0.70 o
   8   6   3        3.54        3.57      0.90 o
   9   6   3        1.53        0.00      1.22 o
   1   7   3       88.03       85.06      1.36 o
   2   7   3        2.91        2.19      0.48 o
   3   7   3        5.33        4.76      0.65 o
   4   7   3      193.65      182.26      2.37 o
   5   7   3      232.42      232.83      2.61 o
   6   7   3       18.23       20.23      1.13 o
   7   7   3       48.50       53.86      1.90 o
   8   7   3       11.47        7.30      1.60 o
   0   8   3       26.28       23.83      1.33 o
   1   8   3       23.51       18.42      0.87 o
   2   8   3        0.09        0.05      0.60 o
   3   8   3       11.82       15.00      1.00 o
   4   8   3       21.58       29.78      1.26 o
   5   8   3       23.91       24.75      1.33 o
   6   8   3       23.31       23.39      1.45 o
   7   8   3       12.34       11.57      1.96 o
   1   9   3      124.50      117.45      2.50 o
   2   9   3      159.31      154.84      3.46 o
   3   9   3       26.93       30.79      1.59 o
   4   9   3       87.49       94.69      2.35 o
   5   9   3        4.03        5.87      1.33 o
   6   9   3       19.63       20.42      1.80 o
   0  10   3        0.37        0.00      1.43 o
   1  10   3       91.31       88.04      2.37 o
   2  10   3       37.20       32.71      1.72 o
   3  10   3        0.73        0.00      1.03 o
   4  10   3       58.20       62.75      2.30 o
   0   0   4       40.47       33.10      1.35 o
   1   0   4      409.98      407.50      4.12 o
   2   0   4    20897.44    22301.98    364.83 o
   3   0   4        1.53        4.36      0.47 o
   4   0   4      529.75      564.40      4.97 o
   5   0   4      144.02      140.48      1.67 o
   6   0   4       39.90       41.02      1.15 o
   7   0   4       65.42       67.89      1.56 o
   8   0   4        4.74        3.05      0.80 o
   9   0   4       19.39       18.61      1.54 o
  10   0   4        1.47        2.35      1.19 o
  11   0   4        5.62        0.85      2.82 o
   1   1   4     4982.41     5100.81     28.30 o
   2   1   4    15818.75    16435.89    166.85 o
   3   1   4     1170.85     1224.99      7.27 o
   4   1   4     1098.30     1158.65      6.61 o
   5   1   4       45.15       49.59      0.69 o
   6   1   4      145.29      139.35      1.51 o
   7   1   4        4.83        4.61      0.50 o
   8   1   4      123.72      121.79      1.57 o
   9   1   4        3.03        1.69      0.78 o
  10   1   4       38.26       40.15      1.47 o
  11   1   4        3.05        4.28      2.03 o
   0   2   4      228.45      204.70      2.61 o
   1   2   4     1666.96     1792.79     10.65 o
   2   2   4    17863.76    18412.23    167.47 o
   3   2   4       52.05       45.02      0.88 o
   4   2   4     2156.29     2303.79     11.66 o
   5   2   4      105.89      106.71      1.06 o
   6   2   4       51.45       50.82      0.92 o
   7   2   4       66.62       69.98      1.18 o
   8   2   4      368.46      360.34      3.07 o
   9   2   4        7.25        8.07      1.10 o
  10   2   4       60.75       58.87      1.67 o
   1   3   4     1300.20     1250.95      7.69 o
   2   3   4     4017.33     4100.76     23.91 o
   3   3   4       38.75       42.40      0.66 o
   4   3   4        5.50        8.16      0.58 o
   5   3   4      200.19      211.12      1.71 o
   6   3   4       78.60       67.99      1.06 o
   7   3   4       25.97       27.07      0.84 o
   8   3   4       16.64       15.66      0.87 o
   9   3   4       33.36       37.97      1.38 o
  10   3   4      197.86      221.95      3.15 o
   0   4   4     1318.29     1427.82     11.10 o
   1   4   4     1259.80     1287.03      6.83 o
   2   4   4      484.56      503.13      2.88 o
   3   4   4      165.81      164.10      1.35 o
   4   4   4       47.55       56.98      0.83 o
   5   4   4      368.60      355.07      2.57 o
   6   4   4       74.96       74.72      1.15 o
   7   4   4       43.38       41.94      1.07 o
   8   4   4      608.71      610.66      4.48 o
   9   4   4       18.89       16.95      1.15 o
  10   4   4       22.86       27.38      1.36 o
   1   5   4        7.73        4.02      0.34 o
   2   5   4      194.89      186.05      1.59 o
   3   5   4      126.24      148.30      1.34 o
   4   5   4        3.42        1.53      0.38 o
   5   5   4      106.70      116.58      1.34 o
   6   5   4        0.11        0.00      0.43 o
   7   5   4        0.90        0.00      0.59 o
   8   5   4       28.70       29.17      1.20 o
   9   5   4        5.06        4.89      1.06 o
   0   6   4       43.99       46.52      1.21 o
   1   6   4       63.42       61.32      1.03 o
   2   6   4        2.04        2.00      0.36 o
   3   6   4        0.17        0.00      0.29 o
   4   6   4      485.57      465.80      3.50 o
   5   6   4      138.70      141.77      1.91 o
   6   6   4        0.50        0.00      0.60 o
   7   6   4        3.75        1.55      0.76 o
   8   6   4       65.07       61.16      1.89 o
   9   6   4       27.17       21.26      1.74 o
   1   7   4        0.13        0.57      0.45 o
   2   7   4      189.48      171.86      1.94 o
   3   7   4       22.16       21.33      0.89 o
   4   7   4        0.36        0.00      0.75 o
   5   7   4       20.51       19.46      1.03 o
   6   7   4       65.63       66.82      1.56 o
   7   7   4       29.78       32.09      1.41 o
   8   7   4       11.23       11.03      1.53 o
   0   8   4      160.37      167.07      2.97 o
   1   8   4        8.56       12.03      0.79 o
   2   8   4      212.27      192.05      2.30 o
   3   8   4       84.94       85.19      1.71 o
   4   8   4      908.25      908.38      7.01 o
   5   8   4       88.40       86.75      2.15 o
   6   8   4       43.33       47.98      1.81 o
   7   8   4        9.68       12.01      1.71 o
   1   9   4       80.55       71.34      2.00 o
   2   9   4       44.94       43.19      1.75 o
   3   9   4       13.96       13.77      1.26 o
   4   9   4      137.71      151.09      2.91 o
   5   9   4        0.01        0.00      1.22 o
   0  10   4        6.75        5.94      1.80 o
   1  10   4        2.11        0.94      1.05 o
   2  10   4       44.39       35.78      1.74 o
   3  10   4        1.76        0.97      1.03 o
   1   1   5     1546.57     1536.80      8.75 o
   2   1   5     6003.61     6244.25     36.08 o
   3   1   5      168.42      170.46      1.42 o
   4   1   5      904.11     1002.47      5.41 o
   5   1   5      215.56      197.54      1.50 o
   6   1   5      542.31      573.10      3.86 o
   7   1   5        1.75        1.75      0.46 o
   8   1   5       10.29        8.67      0.67 o
   9   1   5      101.93       97.59      1.91 o
  10   1   5        8.31       10.94      1.05 o
   0   2   5      340.80      366.83      3.67 o
   1   2   5      117.35      137.69      1.10 o
   2   2   5      192.10      169.95      1.40 o
   3   2   5     2853.77     2828.93     15.54 o
   4   2   5      802.25      868.34      4.98 o
   5   2   5      327.47      337.30      2.32 o
   6   2   5       30.40       25.26      0.71 o
   7   2   5        4.20        5.02      0.57 o
   8   2   5      490.50      509.19      3.88 o
   9   2   5       15.46       19.46      1.08 o
  10   2   5      125.97      125.60      2.27 o
   1   3   5       38.20       23.18      0.40 o
   2   3   5     2978.84     2913.86     15.27 o
   3   3   5     1990.48     2226.71     11.66 o
   4   3   5      652.88      680.53      4.13 o
   5   3   5       17.44       18.08      0.65 o
   6   3   5       51.21       48.73      1.00 o
   7   3   5        0.33        0.00      0.47 o
   8   3   5      151.68      152.09      1.91 o
   9   3   5       41.40       46.35      1.42 o
  10   3   5       62.07       79.12      1.92 o
   0   4   5     1439.94     1480.80     11.69 o
   1   4   5      535.74      529.72      3.07 o
   2   4   5      226.85      221.42      1.59 o
   3   4   5     1461.22     1530.32      7.77 o
   4   4   5     1091.78     1103.75      5.75 o
   5   4   5      156.10      159.67      1.51 o
   6   4   5       79.37       83.69      1.35 o
   7   4   5      118.01      113.04      1.62 o
   8   4   5      140.31      148.51      1.92 o
   9   4   5       19.54       21.47      1.12 o
  10   4   5        7.50        4.77      1.17 o
   1   5   5        0.30        2.88      0.36 o
   2   5   5      212.06      196.99      1.84 o
   3   5   5      715.32      648.73      4.40 o
   4   5   5       29.11       29.55      0.75 o
   5   5   5        0.08        0.00      0.45 o
   6   5   5      183.73      187.80      2.21 o
   7   5   5        1.21        0.33      0.64 o
   8   5   5       16.41       19.10      1.18 o
   9   5   5       23.17       23.18      1.34 o
   0   6   5        8.91        5.60      0.71 o
   1   6   5      171.80      164.56      1.93 o
   2   6   5      137.93      127.12      1.54 o
   3   6   5        4.92        1.59      0.48 o
   4   6   5      102.10      101.28      1.56 o
   5   6   5       72.35       70.66      1.39 o
   6   6   5       28.70       29.96      1.16 o
   7   6   5        4.40        3.15      0.80 o
   8   6   5        0.39        0.00      0.91 o
   9   6   5       14.61       16.01      1.50 o
   1   7   5       19.65       22.42      0.75 o
   2   7   5       18.59       16.10      0.77 o
   3   7   5      271.90      258.49      2.72 o
   4   7   5      694.57      690.57      5.08 o
   5   7   5       13.39       15.31      1.01 o
   6   7   5        1.67        1.17      0.81 o
   7   7   5       11.81       11.98      1.23 o
   8   7   5       64.49       63.52      2.19 o
   0   8   5       71.34       78.20      2.09 o
   1   8   5       20.18       19.88      0.93 o
   2   8   5       33.53       29.98      1.09 o
   3   8   5       98.83       98.63      1.77 o
   4   8   5      233.03      236.07      2.76 o
   5   8   5        0.41        0.00      0.79 o
   6   8   5        0.87        0.00      0.94 o
   7   8   5        6.05        8.35      1.47 o
   1   9   5       41.82       43.56      1.74 o
   2   9   5       32.99       33.01      1.59 o
   3   9   5       16.12       18.02      1.40 o
   4   9   5      217.35      209.43      3.44 o
   5   9   5       38.98       41.24      2.40 o
   0  10   5      116.70      124.36      3.88 o
   1  10   5       56.56       57.71      2.02 o
   2  10   5        0.54        0.00      0.96 o
   3  10   5       37.63       40.86      1.98 o
   0   0   6      741.18      648.24     13.02 o
   1   0   6    10436.00    10614.90    213.21 o
   2   0   6     2239.45     2230.08     17.96 o
   3   0   6       13.46       33.56      1.00 o
   4   0   6      489.77      512.93      4.44 o
   5   0   6     1788.98     1787.90     13.36 o
   6   0   6        0.59        0.00      0.45 o
   7   0   6       94.86       99.73      1.87 o
   8   0   6       17.42       16.24      1.11 o
   9   0   6        1.41        1.72      0.93 o
  10   0   6        8.10        6.16      1.35 o
   1   1   6      340.61      378.09      2.42 o
   2   1   6       53.06       60.08      0.73 o
   3   1   6     1316.96     1270.61      8.30 o
   4   1   6      690.12      768.86      4.35 o
   5   1   6        0.10        0.00      0.30 o
   6   1   6       74.98       78.64      1.16 o
   7   1   6       75.20       70.96      1.14 o
   8   1   6       19.05       23.55      0.87 o
   9   1   6      145.79      152.12      1.93 o
  10   1   6       15.26       17.83      1.19 o
   0   2   6      365.17      351.85      3.66 o
   1   2   6       54.56       61.69      0.66 o
   2   2   6      550.98      487.27      3.18 o
   3   2   6      597.15      611.84      3.51 o
   4   2   6      326.79      295.39      2.37 o
   5   2   6        0.56        0.00      0.31 o
   6   2   6       28.96       27.21      0.74 o
   7   2   6       32.40       32.20      0.88 o
   8   2   6        0.73        0.00      0.62 o
   9   2   6      151.81      154.27      1.95 o
  10   2   6       31.03       30.55      1.76 o
   1   3   6      165.45      195.86      1.63 o
   2   3   6        8.82        1.88      0.26 o
   3   3   6      343.21      410.33      2.60 o
   4   3   6     1698.47     1892.26      9.80 o
   5   3   6       13.74       13.98      0.58 o
   6   3   6       65.76       73.40      1.10 o
   7   3   6      213.02      193.76      1.95 o
   8   3   6       20.24       25.55      0.99 o
   9   3   6       18.76       22.36      1.12 o
  10   3   6       25.98       29.20      1.38 o
   0   4   6      587.86      517.71      4.73 o
   1   4   6      166.11      178.66      1.36 o
   2   4   6       37.61       29.47      0.61 o
   3   4   6      775.64      840.74      4.60 o
   4   4   6       48.26       49.41      0.81 o
   5   4   6        0.57        0.00      0.39 o
   6   4   6        0.09        0.00      0.39 o
   7   4   6        5.01        3.20      0.60 o
   8   4   6        5.50        3.19      0.68 o
   9   4   6      155.75      158.92      2.32 o
  10   4   6       16.11        9.55      1.49 o
   1   5   6       78.14       76.81      1.03 o
   2   5   6        7.17       10.53      0.48 o
   3   5   6      334.25      326.09      2.77 o
   4   5   6       13.76       15.45      0.64 o
   5   5   6        4.22        2.39      0.54 o
   6   5   6       64.68       58.27      1.29 o
   7   5   6       11.82       11.44      0.89 o
   8   5   6        6.59        7.31      0.86 o
   9   5   6        2.78        2.15      0.91 o
   0   6   6       51.96       67.72      1.47 o
   1   6   6       28.30       30.76      0.80 o
   2   6   6       99.45      112.96      1.41 o
   3   6   6       28.54       33.24      0.91 o
   4   6   6      223.86      203.91      2.25 o
   5   6   6        3.70        2.76      0.64 o
   6   6   6       17.05       15.43      0.96 o
   7   6   6       41.55       41.41      1.38 o
   8   6   6        7.05        7.07      1.22 o
   1   7   6       10.90       13.03      0.85 o
   2   7   6       43.21       36.38      1.25 o
   3   7   6     1038.52     1104.94      6.98 o
   4   7   6      160.68      154.40      1.93 o
   5   7   6       26.27       26.50      1.12 o
   6   7   6       34.14       37.18      1.33 o
   7   7   6        0.20        0.34      0.88 o
   8   7   6        0.58        0.64      1.04 o
   0   8   6       51.25       55.71      1.83 o
   1   8   6        8.03        7.26      0.73 o
   2   8   6      153.23      145.69      2.06 o
   3   8   6       24.05       22.56      1.10 o
   4   8   6       19.47       25.32      1.16 o
   5   8   6        0.08        0.00      0.79 o
   6   8   6        0.05        0.00      0.90 o
   7   8   6        6.27        5.07      1.27 o
   1   9   6       30.11       33.92      1.23 o
   2   9   6        2.51        1.91      0.78 o
   3   9   6        2.56        3.19      0.98 o
   4   9   6       29.51       32.98      1.57 o
   5   9   6        0.13        0.00      1.08 o
   0  10   6        0.64        0.91      1.54 o
   1  10   6       22.51       23.35      1.56 o
   2  10   6        1.42        1.31      1.02 o
   3  10   6        3.20        0.85      1.30 o
   1   1   7        1.02        3.50      0.20 o
   2   1   7     2192.22     2388.80     13.56 o
   3   1   7       18.20       31.70      0.63 o
   4   1   7     1030.72      900.73      4.88 o
   5   1   7       14.28       12.02      0.51 o
   6   1   7       77.40       67.83      1.09 o
   7   1   7        0.01        0.00      0.43 o
   8   1   7       65.30       69.52      1.28 o
   9   1   7      342.32      339.70      3.02 o
  10   1   7       50.79       50.33      1.62 o
   0   2   7     4083.32     4164.17     32.89 o
   1   2   7     4067.03     4169.78     23.24 o
   2   2   7      641.59      621.76      3.95 o
   3   2   7     9980.47    10253.26     51.75 o
   4   2   7     2392.60     2442.24     13.29 o
   5   2   7      572.99      580.56      3.67 o
   6   2   7      142.20      138.91      1.50 o
   7   2   7        2.72        0.76      0.55 o
   8   2   7      198.07      193.64      2.08 o
   9   2   7      192.17      211.90      2.32 o
  10   2   7        1.28        0.96      0.86 o
   1   3   7        1.46        1.04      0.21 o
   2   3   7      112.96      122.81      1.08 o
   3   3   7     3566.18     3553.16     17.60 o
   4   3   7     1167.37     1089.94      6.00 o
   5   3   7        9.00        7.21      0.47 o
   6   3   7        0.92        0.00      0.43 o
   7   3   7       93.29       93.42      1.36 o
   8   3   7       16.86       19.38      0.93 o
   9   3   7      477.15      462.03      4.02 o
  10   3   7      105.25      111.60      2.20 o
   0   4   7      209.31      190.10      2.29 o
   1   4   7      129.84      127.96      1.28 o
   2   4   7       38.88       45.47      0.90 o
   3   4   7     2274.16     2251.41     11.52 o
   4   4   7       51.20       54.96      0.90 o
   5   4   7       18.00       17.82      0.67 o
   6   4   7        5.19        4.24      0.57 o
   7   4   7      192.46      187.49      2.10 o
   8   4   7       59.89       62.31      1.38 o
   9   4   7       12.93       22.28      1.14 o
   1   5   7       49.91       56.05      0.91 o
   2   5   7        1.07        2.41      0.47 o
   3   5   7      149.11      130.21      1.55 o
   4   5   7      197.72      201.15      2.04 o
   5   5   7       16.26       15.77      0.90 o
   6   5   7        2.21        0.09      0.60 o
   7   5   7       29.44       30.74      1.23 o
   8   5   7        3.47        2.53      0.83 o
   9   5   7        3.48        4.46      1.13 o
   0   6   7        3.77        3.12      0.61 o
   1   6   7      114.04      114.82      1.40 o
   2   6   7       14.70       16.26      0.68 o
   3   6   7       14.59       10.35      0.66 o
   4   6   7       34.69       31.74      1.07 o
   5   6   7        7.15        6.60      0.70 o
   6   6   7        2.84        2.88      0.74 o
   7   6   7        1.01        0.51      0.74 o
   8   6   7       35.08       42.74      1.61 o
   1   7   7       50.92       54.03      1.10 o
   2   7   7      913.75      930.65      6.27 o
   3   7   7     1368.93     1331.29      8.18 o
   4   7   7      172.40      159.47      2.11 o
   5   7   7        0.01        0.00      0.62 o
   6   7   7       18.14       19.41      1.10 o
   7   7   7       38.25       41.10      1.50 o
   8   7   7       31.41       36.95      1.92 o
   0   8   7       13.81       14.58      1.24 o
   1   8   7      133.04      128.16      1.91 o
   2   8   7       10.43       13.61      0.93 o
   3   8   7      232.99      219.82      2.63 o
   4   8   7       30.21       32.99      1.37 o
   5   8   7       77.71       79.33      1.85 o
   6   8   7        0.13        0.00      0.99 o
   1   9   7       42.07       37.45      1.30 o
   2   9   7      246.69      256.04      2.97 o
   3   9   7      338.07      321.05      3.61 o
   4   9   7       51.76       48.73      1.75 o
   5   9   7        3.62        2.81      1.02 o
   0  10   7       20.91       22.87      2.25 o
   1  10   7        0.23        0.00      1.00 o
   2  10   7        0.95        1.81      1.16 o
   3  10   7       41.80       34.50      2.04 o
   0   0   8     4241.34     4366.52     81.47 o
   1   0   8      127.74      140.43      3.04 o
   2   0   8      254.52      243.22      2.54 o
   3   0   8        3.70        0.00      0.42 o
   4   0   8      769.69      882.51      7.06 o
   5   0   8       21.86       15.72      0.86 o
   6   0   8      154.32      142.64      2.16 o
   7   0   8      208.88      200.70      2.79 o
   8   0   8      177.15      182.92      2.85 o
   9   0   8       59.77       56.17      1.82 o
  10   0   8       21.11       24.38      1.85 o
   1   1   8      165.40      158.64      1.32 o
   2   1   8       48.28       49.14      0.67 o
   3   1   8      743.55      797.40      4.52 o
   4   1   8        9.28        8.52      0.40 o
   5   1   8       15.95       12.93      0.54 o
   6   1   8      120.98      118.07      1.38 o
   7   1   8       16.52       18.39      0.75 o
   8   1   8      108.73      103.29      1.54 o
   9   1   8      139.45      145.04      1.93 o
  10   1   8       46.26       53.30      1.58 o
   0   2   8      168.03      163.05      1.81 o
   1   2   8       64.64       63.85      0.78 o
   2   2   8     2154.10     2363.74     11.79 o
   3   2   8       25.09       18.99      0.57 o
   4   2   8     3852.45     4021.60     19.99 o
   5   2   8       97.12      102.63      1.23 o
   6   2   8       22.81       23.34      0.73 o
   7   2   8        1.35        0.00      0.48 o
   8   2   8      230.54      251.77      2.44 o
   9   2   8       16.55       15.73      0.91 o
  10   2   8      111.86      110.09      2.06 o
   1   3   8     1098.86     1080.62      6.07 o
   2   3   8     3106.10     3238.87     16.56 o
   3   3   8       28.46       19.82      0.54 o
   4   3   8     1018.10      932.39      5.29 o
   5   3   8       34.56       32.58      0.81 o
   6   3   8      282.18      272.61      2.45 o
   7   3   8        9.70       14.51      0.73 o
   8   3   8        7.65        7.70      0.74 o
   9   3   8       93.90       91.25      1.66 o
  10   3   8       72.36       82.31      2.25 o
   0   4   8       16.22       14.63      0.70 o
   1   4   8      112.96      108.93      1.09 o
   2   4   8     1771.45     1880.80      9.69 o
   3   4   8        5.52        4.67      0.41 o
   4   4   8      573.33      563.22      3.66 o
   5   4   8      351.25      345.34      2.78 o
   6   4   8        7.43        5.61      0.59 o
   7   4   8        8.07        5.81      0.72 o
   8   4   8       51.74       58.58      1.40 o
   9   4   8        1.96        0.00      0.78 o
   1   5   8        0.64        0.24      0.35 o
   2   5   8        2.18        1.21      0.41 o
   3   5   8      128.00      118.96      1.57 o
   4   5   8      158.06      165.47      1.92 o
   5   5   8       59.69       57.39      1.35 o
   6   5   8        9.86        8.39      0.82 o
   7   5   8        3.33        3.72      0.80 o
   8   5   8       33.04       31.54      1.35 o
   9   5   8        1.39        0.00      0.93 o
   0   6   8       30.41       33.36      1.18 o
   1   6   8        1.66        1.16      0.43 o
   2   6   8      614.30      585.83      4.10 o
   3   6   8       64.16       76.27      1.36 o
   4   6   8        7.14        9.40      0.73 o
   5   6   8       22.83       24.64      1.08 o
   6   6   8        2.00        1.13      0.72 o
   7   6   8        7.11        5.40      0.88 o
   8   6   8        5.07        4.16      0.95 o
   1   7   8      110.01       99.73      1.79 o
   2   7   8      492.19      489.36      3.90 o
   3   7   8       78.17       68.33      1.65 o
   4   7   8       12.60        9.29      0.79 o
   5   7   8        0.02        0.00      0.69 o
   6   7   8       33.00       33.74      1.32 o
   7   7   8        2.35        1.45      0.85 o
   0   8   8       25.01       27.90      1.54 o
   1   8   8       20.24       21.20      1.03 o
   2   8   8      508.02      505.47      4.38 o
   3   8   8       38.48       45.02      1.42 o
   4   8   8        7.39        6.37      0.94 o
   5   8   8      120.05      120.20      2.34 o
   6   8   8        0.85        0.00      1.04 o
   1   9   8       15.59       18.71      1.08 o
   2   9   8        3.52        3.20      0.85 o
   3   9   8        2.69        0.92      0.86 o
   4   9   8        4.35        1.79      0.93 o
   5   9   8        0.01        0.00      1.00 o
   0  10   8       10.65        9.58      1.89 o
   1  10   8        2.52        1.21      1.07 o
   2  10   8        7.95        6.94      1.42 o
   1   1   9      632.93      664.83      4.31 o
   2   1   9      184.96      168.37      1.33 o
   3   1   9      371.65      363.22      2.38 o
   4   1   9     1354.36     1318.73      7.13 o
   5   1   9      219.36      208.19      1.88 o
   6   1   9      264.14      268.95      2.24 o
   7   1   9       15.30       15.41      0.90 o
   8   1   9      136.36      142.26      1.81 o
   9   1   9      128.17      140.40      1.90 o
  10   1   9       95.86      106.40      1.85 o
   0   2   9      206.88      221.52      4.06 o
   1   2   9      168.59      172.00      1.35 o
   2   2   9        7.10       18.22      0.45 o
   3   2   9        0.03        0.00      0.27 o
   4   2   9      393.38      384.30      2.53 o
   5   2   9      449.15      437.18      3.21 o
   6   2   9       50.14       47.97      0.96 o
   7   2   9        1.32        0.11      0.57 o
   8   2   9      491.56      490.90      3.73 o
   9   2   9       11.32       11.85      0.84 o
  10   2   9       15.90       19.50      1.07 o
   1   3   9      313.31      284.37      1.90 o
   2   3   9       10.99       13.11      0.46 o
   3   3   9        5.01       12.48      0.47 o
   4   3   9      239.22      246.99      1.94 o
   5   3   9        7.03        7.30      0.54 o
   6   3   9       17.41       20.57      0.79 o
   7   3   9      110.50       95.48      1.41 o
   8   3   9        9.65        7.99      0.75 o
   9   3   9        0.07        0.00      0.65 o
  10   3   9       29.82       34.23      1.69 o
   0   4   9      148.91      138.20      1.95 o
   1   4   9      302.36      327.80      2.45 o
   2   4   9      368.55      395.10      2.70 o
   3   4   9       70.78       76.12      1.01 o
   4   4   9      664.48      647.37      4.27 o
   5   4   9        0.45        0.00      0.45 o
   6   4   9       37.34       35.65      1.14 o
   7   4   9       28.49       23.01      0.97 o
   8   4   9       82.26       75.54      1.55 o
   9   4   9        6.65        3.73      0.85 o
   1   5   9       64.89       75.80      1.15 o
   2   5   9     1868.92     1831.52     11.24 o
   3   5   9      122.61      122.60      1.47 o
   4   5   9      309.81      296.93      2.76 o
   5   5   9        1.71        0.68      0.62 o
   6   5   9       12.78        9.47      0.92 o
   7   5   9        0.27        0.00      0.73 o
   8   5   9       52.29       56.85      1.64 o
   9   5   9       11.18        7.88      1.19 o
   0   6   9      329.88      323.08      3.78 o
   1   6   9       35.47       36.14      0.91 o
   2   6   9      323.01      297.90      2.59 o
   3   6   9       44.39       51.32      1.18 o
   4   6   9      222.18      213.61      2.49 o
   5   6   9        1.42        1.85      0.68 o
   6   6   9       44.41       45.32      1.40 o
   7   6   9       26.04       26.67      1.44 o
   8   6   9        7.99        5.92      1.06 o
   1   7   9       26.36       26.90      1.02 o
   2   7   9      803.28      788.70      5.56 o
   3   7   9      148.87      147.32      1.86 o
   4   7   9        2.37        1.32      0.64 o
   5   7   9       35.91       34.91      1.40 o
   6   7   9        0.16        0.00      0.73 o
   7   7   9        0.07        0.00      0.81 o
   0   8   9        1.88        1.00      0.88 o
   1   8   9       60.20       63.52      1.34 o
   2   8   9       90.59       87.56      1.55 o
   3   8   9       15.57       17.39      0.97 o
   4   8   9       40.04       39.86      1.37 o
   5   8   9        4.55        8.03      1.04 o
   6   8   9        1.21        0.00      0.88 o
   1   9   9       15.49       17.61      1.13 o
   2   9   9      130.23      123.17      2.09 o
   3   9   9        0.32        0.00      0.77 o
   4   9   9       15.27       17.06      1.21 o
   0  10   9        0.84        0.69      1.53 o
   1  10   9       77.84       84.87      2.38 o
   0   0  10      400.99      410.01      9.29 o
   1   0  10      684.88      663.30      7.17 o
   2   0  10       97.92       82.86      1.25 o
   3   0  10      291.14      268.25      2.46 o
   4   0  10     2436.53     2510.01     18.18 o
   5   0  10      536.44      534.42      4.94 o
   6   0  10       17.52       14.51      0.94 o
   7   0  10      414.26      405.71      4.46 o
   8   0  10       14.44       11.58      1.13 o
   9   0  10        0.12        0.54      0.91 o
  10   0  10       62.14       78.87      2.22 o
   1   1  10     3716.96     3921.80     21.92 o
   2   1  10      681.75      746.66      4.25 o
   3   1  10     1806.71     1783.35      9.14 o
   4   1  10        2.82        7.55      0.45 o
   5   1  10       94.37      100.58      1.28 o
   6   1  10       73.88       77.23      1.19 o
   7   1  10      278.81      268.37      2.50 o
   8   1  10        3.49        3.01      0.65 o
   9   1  10        0.02        0.00      0.62 o
  10   1  10        5.90        6.31      0.94 o
   0   2  10       59.29       79.54      1.15 o
   1   2  10     1440.45     1479.09      7.57 o
   2   2  10      193.15      205.50      1.57 o
   3   2  10        4.85        3.67      0.32 o
   4   2  10      217.81      211.21      1.77 o
   5   2  10        4.11        2.83      0.41 o
   6   2  10       68.35       62.37      1.10 o
   7   2  10      477.53      461.18      3.58 o
   8   2  10       26.08       29.05      1.01 o
   9   2  10        4.69        4.45      0.90 o
  10   2  10        1.29        1.88      0.90 o
   1   3  10     1323.78     1383.00      7.71 o
   2   3  10      138.67      173.13      1.45 o
   3   3  10      920.86      945.31      5.24 o
   4   3  10       71.15       88.09      1.12 o
   5   3  10      874.86      844.51      5.23 o
   6   3  10       53.21       54.08      1.09 o
   7   3  10       33.37       38.96      1.06 o
   8   3  10       68.24       62.57      1.40 o
   9   3  10       15.63       18.62      1.07 o
   0   4  10        0.00        1.07      0.49 o
   1   4  10        0.29        0.88      0.42 o
   2   4  10      467.20      440.97      3.11 o
   3   4  10      211.58      222.15      2.02 o
   4   4  10        5.71        6.26      0.56 o
   5   4  10        0.15        0.53      0.55 o
   6   4  10      102.15       99.10      1.79 o
   7   4  10       45.12       40.14      1.29 o
   8   4  10        2.49        0.00      0.77 o
   9   4  10       28.68       23.90      1.26 o
   1   5  10        4.96        1.26      0.49 o
   2   5  10       90.89       79.37      1.29 o
   3   5  10        2.44        3.02      0.49 o
   4   5  10        0.47        0.00      0.53 o
   5   5  10      122.66      122.88      1.96 o
   6   5  10        8.76        9.13      0.87 o
   7   5  10       55.71       50.73      1.61 o
   8   5  10       99.04       87.70      1.95 o
   0   6  10       84.16       93.72      1.97 o
   1   6  10      156.47      151.46      1.73 o
   2   6  10      573.96      518.40      3.81 o
   3   6  10        0.69        0.00      0.51 o
   4   6  10        0.15        0.00      0.54 o
   5   6  10      101.81       92.10      1.91 o
   6   6  10       16.27       12.11      0.99 o
   7   6  10        0.22        0.00      0.77 o
   8   6  10       36.70       44.25      1.58 o
   1   7  10      172.51      175.57      2.01 o
   2   7  10       80.41       80.22      1.46 o
   3   7  10       60.76       55.17      1.32 o
   4   7  10        1.75        0.00      0.63 o
   5   7  10       34.58       32.43      1.28 o
   6   7  10        6.71        6.63      0.92 o
   7   7  10       46.93       53.01      1.66 o
   0   8  10      257.83      293.25      3.99 o
   1   8  10      293.51      319.75      2.98 o
   2   8  10        0.00        0.00      0.60 o
   3   8  10       18.22       22.50      1.19 o
   4   8  10       60.15       56.25      1.44 o
   5   8  10      207.30      210.32      3.15 o
   6   8  10        8.06        6.75      1.12 o
   1   9  10      217.11      231.82      2.88 o
   2   9  10       84.00       82.50      1.92 o
   3   9  10        2.42        0.28      0.84 o
   4   9  10       46.71       50.54      1.98 o
   0  10  10       68.14       73.07      2.86 o
   1   1  11     1906.71     2115.21     10.59 o
   2   1  11        0.13        6.09      0.31 o
   3   1  11      252.64      232.21      1.82 o
   4   1  11      114.00      132.65      1.43 o
   5   1  11        7.68        8.92      0.57 o
   6   1  11      193.29      213.23      2.03 o
   7   1  11      924.57      896.79      5.63 o
   8   1  11        0.20        0.00      0.55 o
   9   1  11        0.16        0.00      0.61 o
  10   1  11       35.07       39.69      1.62 o
   0   2  11      708.95      708.17      5.51 o
   1   2  11     1116.40     1206.53      6.32 o
   2   2  11      211.60      220.11      1.66 o
   3   2  11       82.78      101.85      1.10 o
   4   2  11      808.76      787.58      4.65 o
   5   2  11       33.72       36.16      0.84 o
   6   2  11        1.87        2.45      0.58 o
   7   2  11       40.75       45.37      1.18 o
   8   2  11        7.41        6.12      0.71 o
   9   2  11        3.84        5.53      0.76 o
   1   3  11        7.94       14.81      0.71 o
   2   3  11      126.24      136.90      1.27 o
   3   3  11      191.87      189.46      1.71 o
   4   3  11      378.77      357.05      2.96 o
   5   3  11       66.60       60.09      1.11 o
   6   3  11      303.74      269.22      2.52 o
   7   3  11       50.03       42.27      1.16 o
   8   3  11       17.51       21.37      0.98 o
   9   3  11        9.09        9.65      0.88 o
   0   4  11      269.60      282.18      3.22 o
   1   4  11       17.10       14.58      0.64 o
   2   4  11        6.28        5.44      0.46 o
   3   4  11       19.79       26.30      0.86 o
   4   4  11        0.45        0.71      0.54 o
   5   4  11      407.54      385.70      3.74 o
   6   4  11      172.69      160.56      2.31 o
   7   4  11       18.23       16.45      1.07 o
   8   4  11       40.07       35.69      1.40 o
   9   4  11        0.46        0.00      0.95 o
   1   5  11      222.16      193.20      1.96 o
   2   5  11       13.19       14.21      0.75 o
   3   5  11        0.85        0.40      0.47 o
   4   5  11      103.92       86.07      1.70 o
   5   5  11      438.46      387.35      3.85 o
   6   5  11      152.56      147.70      2.30 o
   7   5  11        1.91        1.65      0.81 o
   8   5  11       17.04       16.70      1.18 o
   0   6  11     1215.41     1191.64     10.38 o
   1   6  11      168.74      167.06      1.89 o
   2   6  11      100.31       95.83      1.43 o
   3   6  11        4.86        3.52      0.63 o
   4   6  11       47.84       49.13      1.35 o
   5   6  11       26.91       28.01      1.52 o
   6   6  11        3.69        5.49      0.90 o
   7   6  11        0.39        0.00      0.80 o
   8   6  11        6.39       11.15      1.33 o
   1   7  11      106.71      101.90      1.56 o
   2   7  11       66.70       66.89      1.36 o
   3   7  11       71.32       67.68      1.43 o
   4   7  11        0.01        0.19      0.67 o
   5   7  11       96.33       83.24      1.82 o
   6   7  11        2.54        0.00      0.83 o
   7   7  11       13.06       13.48      1.20 o
   0   8  11       26.74       26.47      1.45 o
   1   8  11       44.55       50.60      1.28 o
   2   8  11       10.06       10.07      0.79 o
   3   8  11        0.36        0.00      0.64 o
   4   8  11        2.95        2.29      0.79 o
   5   8  11        3.09        2.28      0.85 o
   1   9  11       62.73       72.39      1.74 o
   2   9  11       58.00       63.83      1.63 o
   3   9  11        4.95        5.21      0.99 o
   4   9  11       19.47       24.09      2.31 o
   0   0  12      440.20      256.12      6.85 o
   1   0  12      725.52      773.99      7.50 o
   2   0  12       65.82       78.87      1.80 o
   3   0  12        3.06        0.58      0.59 o
   4   0  12      393.42      391.89      3.83 o
   5   0  12        3.87        1.94      0.62 o
   6   0  12     2913.56     2927.52     21.60 o
   7   0  12      831.68      802.69      7.35 o
   8   0  12       11.66       10.27      1.07 o
   9   0  12        5.75        4.64      1.06 o
   1   1  12       43.67       50.51      1.42 o
   2   1  12       51.71       43.68      0.66 o
   3   1  12       94.95       91.71      1.04 o
   4   1  12      326.52      327.34      2.66 o
   5   1  12       40.78       40.25      0.91 o
   6   1  12       15.88       19.15      1.13 o
   7   1  12       24.71       25.80      0.94 o
   8   1  12        1.98        0.83      0.59 o
   9   1  12       14.95       17.77      0.93 o
   0   2  12        3.50        7.77      0.59 o
   1   2  12       17.52       21.33      0.51 o
   2   2  12        0.21        0.00      0.24 o
   3   2  12       18.88       26.89      0.64 o
   4   2  12      115.37      116.03      1.28 o
   5   2  12       14.28       15.82      0.94 o
   6   2  12      499.35      500.66      3.79 o
   7   2  12      129.70      125.31      1.73 o
   8   2  12       41.64       41.92      1.14 o
   9   2  12        7.28        5.83      0.78 o
   1   3  12      266.86      265.97      1.91 o
   2   3  12      275.44      300.79      2.09 o
   3   3  12      401.90      404.76      3.00 o
   4   3  12        3.06        6.44      0.84 o
   5   3  12       72.64       64.34      1.20 o
   6   3  12      493.02      432.36      3.58 o
   7   3  12       29.45       34.69      1.09 o
   8   3  12       48.74       49.81      1.42 o
   9   3  12        1.30        1.14      0.79 o
   0   4  12     5725.26     5706.80     42.52 o
   1   4  12      124.82      130.10      1.63 o
   2   4  12        0.64        0.00      0.38 o
   3   4  12       10.87       11.36      0.63 o
   4   4  12       55.53       53.58      1.27 o
   5   4  12       77.63       74.81      1.65 o
   6   4  12      351.97      335.24      3.59 o
   7   4  12        0.43        0.00      0.71 o
   8   4  12        0.97        0.12      0.80 o
   9   4  12        0.12        0.00      1.06 o
   1   5  12       33.06       32.49      0.89 o
   2   5  12       10.60        9.01      0.64 o
   3   5  12        2.48        2.29      0.70 o
   4   5  12        7.33        8.21      0.81 o
   5   5  12       14.66       17.45      1.00 o
   6   5  12      329.55      284.22      3.53 o
   7   5  12       19.79       18.96      1.17 o
   8   5  12        2.63        0.32      0.83 o
   0   6  12     4987.18     4956.30     37.65 o
   1   6  12      437.35      414.37      3.30 o
   2   6  12        1.57        0.13      0.54 o
   3   6  12       14.16       14.36      0.81 o
   4   6  12        2.63        3.44      0.72 o
   5   6  12      212.31      192.50      2.81 o
   6   6  12      235.29      219.06      3.14 o
   7   6  12        0.02        0.00      0.84 o
   1   7  12        3.77        4.41      0.65 o
   2   7  12       71.21       74.60      1.42 o
   3   7  12       54.61       51.23      1.28 o
   4   7  12        6.93        6.32      0.85 o
   5   7  12        0.78        1.15      0.76 o
   6   7  12        3.45        1.70      0.92 o
   0   8  12      317.71      312.61      4.24 o
   1   8  12       64.04       69.77      1.45 o
   2   8  12       41.97       41.47      1.19 o
   3   8  12       16.62       14.18      0.99 o
   4   8  12        1.12        0.00      0.76 o
   5   8  12       23.08       23.49      1.28 o
   1   9  12       11.06       14.20      1.09 o
   2   9  12        0.05        0.00      0.82 o
   3   9  12       37.30       43.63      1.77 o
   1   1  13      904.74      945.51      5.11 o
   2   1  13        8.48        9.18      0.39 o
   3   1  13       57.84       67.74      0.91 o
   4   1  13       26.49       24.69      0.76 o
   5   1  13       18.86       19.12      0.80 o
   6   1  13       53.05       50.49      1.16 o
   7   1  13      224.47      216.01      2.19 o
   8   1  13       11.50        8.77      0.74 o
   9   1  13        2.24        0.62      0.68 o
   0   2  13      848.32      891.84     10.37 o
   1   2  13      904.66      969.57      5.23 o
   2   2  13        3.88        4.82      0.34 o
   3   2  13        0.02        0.33      0.33 o
   4   2  13      153.13      144.52      1.56 o
   5   2  13      118.29       96.01      1.32 o
   6   2  13       45.15       48.20      1.23 o
   7   2  13       55.55       47.76      1.24 o
   8   2  13       51.18       55.62      1.30 o
   9   2  13        2.60        0.15      0.70 o
   1   3  13        0.01        0.64      0.30 o
   2   3  13        3.16        3.55      0.49 o
   3   3  13       24.12       21.52      0.75 o
   4   3  13      160.44      158.71      1.84 o
   5   3  13       58.16       57.02      1.21 o
   6   3  13       20.80       24.36      1.07 o
   7   3  13        0.02        0.00      0.68 o
   8   3  13        0.49        0.00      0.73 o
   9   3  13        2.12        1.88      1.04 o
   0   4  13      883.86      814.65      7.29 o
   1   4  13      403.24      396.15      3.33 o
   2   4  13        0.04        0.00      0.44 o
   3   4  13        0.00        0.38      0.47 o
   4   4  13       12.49        8.80      0.72 o
   5   4  13       14.01       12.90      0.96 o
   6   4  13      262.50      233.59      2.92 o
   7   4  13        0.54        0.31      0.76 o
   8   4  13        2.17        1.03      0.84 o
   1   5  13      292.32      313.21      2.64 o
   2   5  13       97.96       97.17      1.42 o
   3   5  13        0.34        0.00      0.48 o
   4   5  13       37.17       35.75      1.16 o
   5   5  13        0.66        0.77      0.69 o
   6   5  13       25.52       30.41      2.11 o
   7   5  13       13.07       13.70      1.10 o
   8   5  13       23.80       25.44      1.63 o
   0   6  13      178.48      185.39      5.16 o
   1   6  13        7.80        7.88      0.70 o
   2   6  13        9.53        5.50      0.68 o
   3   6  13        0.02        0.00      0.55 o
   4   6  13       11.33        9.95      0.85 o
   5   6  13       52.65       49.19      1.48 o
   6   6  13       10.58        7.98      0.96 o
   7   6  13       19.11       15.28      1.24 o
   1   7  13        0.28        0.71      0.59 o
   2   7  13      132.34      127.84      1.91 o
   3   7  13        0.87        0.16      0.62 o
   4   7  13       14.69       15.35      1.05 o
   5   7  13        0.22        0.15      0.78 o
   6   7  13        0.68        0.10      0.84 o
   0   8  13      137.22      141.68      2.81 o
   1   8  13       95.19      102.55      1.72 o
   2   8  13       15.33       13.91      0.96 o
   3   8  13        6.18        7.92      0.89 o
   4   8  13        9.94        9.03      0.98 o
   5   8  13        0.65        0.00      0.91 o
   1   9  13        1.24        3.55      0.90 o
   2   9  13       10.09       10.00      1.18 o
   0   0  14     4412.19     4608.08     87.07 o
   1   0  14     3001.89     3042.50     26.78 o
   2   0  14       19.98       15.82      1.27 o
   3   0  14      120.34      128.69      1.82 o
   4   0  14        9.18        8.03      0.72 o
   5   0  14     2931.31     2818.02     20.73 o
   6   0  14       27.40       23.11      1.27 o
   7   0  14      124.72      128.27      2.38 o
   8   0  14        3.02        3.18      0.93 o
   9   0  14       36.74       43.32      1.76 o
   1   1  14       10.82       12.91      0.63 o
   2   1  14      309.90      319.38      2.13 o
   3   1  14        2.56        2.29      0.38 o
   4   1  14       60.54       57.97      1.06 o
   5   1  14       22.21       28.75      1.12 o
   6   1  14      157.69      152.45      1.78 o
   7   1  14        7.56        6.08      0.66 o
   8   1  14       13.96       16.30      0.87 o
   9   1  14        0.30        0.00      0.67 o
   0   2  14        0.90        0.53      0.41 o
   1   2  14      137.85      161.70      1.48 o
   2   2  14       26.56       27.59      0.67 o
   3   2  14        0.68        2.39      0.43 o
   4   2  14        4.22        5.62      0.52 o
   5   2  14      159.40      151.34      1.77 o
   6   2  14      216.97      214.83      2.35 o
   7   2  14       11.83       14.64      0.85 o
   8   2  14        2.22        1.65      0.69 o
   9   2  14        0.49        0.22      0.73 o
   1   3  14      282.10      284.12      2.35 o
   2   3  14      106.96      115.25      1.36 o
   3   3  14       63.91       61.64      1.17 o
   4   3  14        0.31        0.00      0.50 o
   5   3  14       47.28       41.36      1.17 o
   6   3  14      328.59      297.78      3.14 o
   7   3  14       44.66       42.13      1.33 o
   8   3  14       18.21       16.45      1.15 o
   0   4  14      810.21      786.11      7.44 o
   1   4  14        3.61        3.35      0.47 o
   2   4  14        4.75        2.59      0.60 o
   3   4  14       58.10       56.45      1.28 o
   4   4  14        0.60        0.17      0.61 o
   5   4  14       70.51       61.15      1.49 o
   6   4  14        3.95        3.65      0.84 o
   7   4  14      139.67      127.06      2.24 o
   8   4  14        4.19        2.11      0.90 o
   1   5  14       45.45       50.06      1.10 o
   2   5  14       10.38       11.76      0.74 o
   3   5  14       40.60       39.34      1.20 o
   4   5  14        3.28        8.33      1.39 o
   5   5  14      162.12      141.64      2.54 o
   6   5  14       56.91       48.49      1.52 o
   7   5  14        0.71        1.83      0.87 o
   0   6  14      563.45      560.04      5.86 o
   1   6  14        0.10        0.00      0.55 o
   2   6  14       71.01       71.89      1.46 o
   3   6  14       41.26       41.10      1.23 o
   4   6  14       52.23       53.40      1.47 o
   5   6  14        7.75        5.71      0.86 o
   6   6  14       26.87       18.68      1.27 o
   7   6  14       71.55       62.72      2.54 o
   1   7  14       31.20       36.44      1.10 o
   2   7  14        3.72        3.74      0.72 o
   3   7  14        3.35        3.92      0.76 o
   4   7  14       52.22       50.77      1.52 o
   5   7  14       14.89       13.34      1.07 o
   6   7  14        2.10        3.22      1.22 o
   0   8  14      458.87      461.98      5.55 o
   1   8  14       14.03       16.81      0.96 o
   2   8  14       30.36       32.71      1.24 o
   3   8  14        0.04        0.00      0.76 o
   4   8  14        4.26        3.15      0.94 o
   1   9  14      207.47      243.37      2.89 o
   1   1  15      249.45      289.16      2.07 o
   2   1  15        0.97        1.01      0.34 o
   3   1  15        8.94       10.89      0.51 o
   4   1  15      189.50      208.86      1.87 o
   5   1  15     1431.38     1369.80      8.25 o
   6   1  15       17.52       19.64      0.83 o
   7   1  15        8.36       11.48      0.76 o
   8   1  15       24.75       22.42      1.04 o
   9   1  15        3.39        1.62      0.78 o
   0   2  15        5.09        2.39      0.46 o
   1   2  15      202.54      216.28      1.76 o
   2   2  15       52.48       49.77      0.97 o
   3   2  15       30.45       31.04      0.81 o
   4   2  15      111.42      105.57      1.45 o
   5   2  15      164.33      158.85      1.92 o
   6   2  15       10.69       11.85      0.82 o
   7   2  15        4.68        3.47      0.69 o
   8   2  15        4.11        5.66      0.78 o
   1   3  15      100.32       99.24      1.31 o
   2   3  15      569.61      541.96      4.20 o
   3   3  15       17.49       22.39      0.90 o
   4   3  15       48.20       51.70      1.43 o
   5   3  15       60.07       53.53      1.40 o
   6   3  15        2.50        1.49      0.75 o
   7   3  15        3.61        3.29      0.85 o
   8   3  15       65.66       63.62      1.86 o
   0   4  15       92.41       84.24      1.79 o
   1   4  15      473.85      447.12      3.57 o
   2   4  15      114.87      109.43      1.54 o
   3   4  15        6.53        5.43      0.68 o
   4   4  15       66.16       57.50      1.46 o
   5   4  15        1.09        0.00      0.67 o
   6   4  15        3.21        0.04      0.73 o
   7   4  15       11.77        8.24      1.00 o
   8   4  15        4.44        1.82      1.19 o
   1   5  15     1047.28      976.91      7.42 o
   2   5  15      756.62      722.58      5.54 o
   3   5  15       67.55       70.40      1.52 o
   4   5  15        0.15        0.00      0.61 o
   5   5  15       34.97       33.04      1.33 o
   6   5  15        8.80        4.56      0.87 o
   7   5  15      259.52      245.32      3.27 o
   0   6  15        1.35        2.11      0.83 o
   1   6  15       38.04       38.31      1.06 o
   2   6  15       63.41       61.54      1.75 o
   3   6  15        1.20        0.00      0.69 o
   4   6  15       38.48       39.59      1.36 o
   5   6  15       19.27       19.69      1.13 o
   6   6  15        4.02        0.99      0.85 o
   1   7  15       43.45       39.85      1.14 o
   2   7  15       16.38       13.93      0.91 o
   3   7  15        3.33        1.88      0.74 o
   4   7  15        0.00        0.00      0.76 o
   5   7  15        0.92        0.65      0.82 o
   0   8  15       26.78       31.52      1.63 o
   1   8  15       32.37       36.99      1.25 o
   2   8  15        0.14        0.00      0.72 o
   3   8  15        0.07        0.00      0.77 o
   4   8  15        0.00        0.64      1.32 o
   0   0  16       10.48        6.55      0.59 o
   1   0  16      432.52      446.30      5.04 o
   2   0  16       16.23       21.95      1.23 o
   3   0  16       11.52       14.89      0.89 o
   4   0  16      232.57      245.57      3.02 o
   5   0  16      477.47      471.01      4.79 o
   6   0  16        0.62        0.00      0.87 o
   7   0  16       11.66        5.73      0.95 o
   8   0  16       60.83       57.82      1.85 o
   1   1  16       13.08       15.84      0.54 o
   2   1  16       12.78       13.12      0.61 o
   3   1  16        3.27        2.78      0.46 o
   4   1  16       53.85       56.14      1.53 o
   5   1  16      116.08      118.77      1.64 o
   6   1  16       64.25       62.70      1.28 o
   7   1  16       19.98       21.80      0.96 o
   8   1  16       24.26       23.34      1.07 o
   0   2  16        3.93        7.00      0.59 o
   1   2  16      427.72      457.55      3.15 o
   2   2  16      293.08      307.72      2.65 o
   3   2  16       35.44       33.63      0.93 o
   4   2  16      438.52      411.78      3.64 o
   5   2  16      421.00      412.26      3.78 o
   6   2  16       23.09       19.77      1.00 o
   7   2  16       17.91       18.27      0.99 o
   8   2  16       56.39       67.31      1.69 o
   1   3  16      322.33      318.93      2.76 o
   2   3  16      229.18      225.93      2.37 o
   3   3  16       50.66       51.36      1.28 o
   4   3  16        8.72        3.04      0.70 o
   5   3  16       20.74       24.15      1.10 o
   6   3  16       46.85       48.20      1.43 o
   7   3  16        1.48        1.32      0.83 o
   8   3  16        3.39        3.70      0.95 o
   0   4  16      181.95      167.23      2.53 o
   1   4  16       49.67       49.78      1.09 o
   2   4  16      492.66      481.85      4.25 o
   3   4  16       12.29        7.41      0.74 o
   4   4  16       18.15       13.32      0.90 o
   5   4  16        3.79        2.07      0.72 o
   6   4  16        2.63        2.68      0.80 o
   7   4  16       12.22       14.35      1.11 o
   1   5  16      167.84      158.58      1.99 o
   2   5  16       70.18       69.08      1.44 o
   3   5  16       20.93       22.22      1.07 o
   4   5  16       65.22       52.61      1.44 o
   5   5  16        1.06        0.00      0.73 o
   6   5  16        1.73        1.51      0.84 o
   7   5  16        2.25        1.96      1.80 o
   0   6  16       42.19       42.61      1.57 o
   1   6  16       21.94       19.44      0.93 o
   2   6  16      194.09      178.62      2.24 o
   3   6  16        1.97        0.94      0.73 o
   4   6  16        1.50        1.26      0.74 o
   5   6  16        7.48        6.06      0.92 o
   6   6  16        0.23        0.00      1.06 o
   1   7  16       82.91       89.65      1.68 o
   2   7  16        0.17        1.70      0.73 o
   3   7  16        0.54        0.00      0.76 o
   4   7  16       28.66       28.85      1.31 o
   5   7  16        1.46        1.08      2.01 o
   0   8  16      142.54      157.33      3.04 o
   1   8  16       52.08       51.40      1.47 o
   2   8  16       67.16       69.26      1.65 o
   3   8  16        4.72        3.56      1.14 o
   1   1  17        1.04        1.50      0.41 o
   2   1  17      433.45      417.46      3.29 o
   3   1  17      758.42      725.15      4.93 o
   4   1  17       22.27       20.44      0.83 o
   5   1  17        0.46        0.00      0.56 o
   6   1  17      178.74      177.35      2.07 o
   7   1  17       13.22        9.94      0.81 o
   8   1  17       16.00       14.44      0.95 o
   0   2  17        6.50        6.17      0.60 o
   1   2  17      569.65      559.77      3.74 o
   2   2  17      238.25      236.53      2.28 o
   3   2  17       17.72       20.69      0.83 o
   4   2  17      195.88      172.00      2.18 o
   5   2  17       15.25       18.74      1.14 o
   6   2  17       16.60       19.07      0.99 o
   7   2  17        6.94        7.23      0.87 o
   8   2  17       33.32       32.30      1.36 o
   1   3  17       37.41       41.31      1.05 o
   2   3  17      273.87      277.05      2.90 o
   3   3  17        0.95        0.77      0.67 o
   4   3  17      166.50      146.21      2.16 o
   5   3  17       75.41       56.50      1.57 o
   6   3  17       22.00       20.94      1.34 o
   7   3  17        0.01        0.81      0.83 o
   8   3  17       41.84       45.85      2.76 o
   0   4  17        6.49        8.23      0.89 o
   1   4  17      191.66      178.20      2.04 o
   2   4  17       26.47       28.57      1.20 o
   3   4  17        4.67        4.72      0.77 o
   4   4  17       81.75       64.58      1.51 o
   5   4  17        0.80        0.00      0.65 o
   6   4  17        5.02        2.12      0.84 o
   7   4  17        0.84        0.19      0.84 o
   1   5  17       16.71       18.26      1.01 o
   2   5  17      289.34      281.12      3.31 o
   3   5  17        0.52        1.00      0.72 o
   4   5  17        0.03        0.13      0.68 o
   5   5  17        6.40        7.20      0.91 o
   6   5  17       81.90       83.20      2.04 o
   0   6  17      187.40      184.19      2.98 o
   1   6  17        0.63        1.38      0.63 o
   2   6  17       24.09       29.32      1.20 o
   3   6  17       55.73       58.93      1.63 o
   4   6  17       51.25       46.84      1.47 o
   5   6  17        0.92        0.31      0.78 o
   1   7  17        1.65        0.99      0.71 o
   2   7  17      225.71      235.48      2.90 o
   3   7  17        8.23       11.52      1.07 o
   4   7  17        4.37        1.35      0.85 o
   0   8  17       22.05       25.34      1.54 o
   1   8  17        0.21        0.00      0.76 o
   2   8  17       10.47       11.72      1.24 o
   0   0  18       23.72       20.10      1.31 o
   1   0  18       41.36       18.07      2.43 o
   2   0  18        4.30        1.32      0.76 o
   3   0  18      137.12      135.29      3.11 o
   4   0  18      154.77      163.61      2.65 o
   5   0  18       18.89       22.70      1.28 o
   6   0  18       55.98       53.42      1.64 o
   7   0  18       35.76       43.30      1.63 o
   8   0  18        8.95        5.88      1.29 o
   1   1  18       30.51       37.91      0.90 o
   2   1  18       16.08       19.47      0.76 o
   3   1  18      465.11      467.37      5.53 o
   4   1  18      109.49      107.37      1.58 o
   5   1  18       32.21       34.04      1.02 o
   6   1  18        0.00        0.00      0.57 o
   7   1  18       20.77       19.25      0.96 o
   8   1  18        0.39        0.00      0.80 o
   0   2  18       76.15       74.96      1.66 o
   1   2  18       19.47       20.35      0.90 o
   2   2  18       32.64       30.95      1.01 o
   3   2  18       16.41       21.48      1.00 o
   4   2  18        0.33        0.68      0.67 o
   5   2  18       19.16       17.58      1.00 o
   6   2  18        4.78        4.52      0.77 o
   7   2  18        0.02        0.00      0.73 o
   1   3  18       25.94       24.37      0.89 o
   2   3  18        0.27        0.01      0.72 o
   3   3  18      109.04      111.52      1.92 o
   4   3  18      121.59      101.50      1.86 o
   5   3  18        1.31        0.11      0.71 o
   6   3  18        0.10        0.11      0.74 o
   7   3  18       26.45       34.14      1.52 o
   0   4  18        4.19        4.72      0.85 o
   1   4  18      175.21      174.06      2.14 o
   2   4  18        1.58        2.60      0.77 o
   3   4  18       84.21       76.10      1.64 o
   4   4  18       53.40       56.16      1.48 o
   5   4  18       37.44       36.99      1.35 o
   6   4  18        4.00        2.01      0.83 o
   7   4  18        0.42        0.00      1.55 o
   1   5  18        3.16        2.24      0.63 o
   2   5  18       16.32       17.86      1.00 o
   3   5  18        0.80        1.23      0.71 o
   4   5  18       49.53       41.13      1.36 o
   5   5  18       26.80       26.53      1.25 o
   6   5  18        0.85        1.85      1.57 o
   0   6  18       24.93       25.88      1.37 o
   1   6  18       13.84       11.93      0.85 o
   2   6  18       75.33       72.21      1.70 o
   3   6  18        0.24        0.45      0.75 o
   4   6  18       18.06       20.95      1.19 o
   5   6  18       17.50       20.44      2.06 o
   1   7  18       12.92       15.11      0.97 o
   2   7  18       28.93       35.00      1.71 o
   3   7  18       23.84       23.45      1.26 o
   1   1  19      101.61       93.14      1.35 o
   2   1  19        1.00        0.00      0.64 o
   3   1  19     1199.47     1202.69      7.91 o
   4   1  19      100.38       97.62      1.61 o
   5   1  19        9.91        9.15      0.78 o
   6   1  19        0.37        0.00      0.61 o
   7   1  19        2.43        1.39      0.76 o
   0   2  19        6.94        4.29      1.20 o
   1   2  19        9.38        9.93      0.73 o
   2   2  19        3.51        6.10      1.10 o
   3   2  19      460.09      470.08      4.55 o
   4   2  19        9.89        7.07      0.88 o
   5   2  19        0.77        0.04      0.70 o
   6   2  19        0.00        0.00      0.71 o
   7   2  19       11.66       13.03      1.07 o
   1   3  19       90.96       94.12      1.54 o
   2   3  19       20.90       20.02      1.03 o
   3   3  19     1261.71     1231.64      9.11 o
   4   3  19       68.64       62.77      1.55 o
   5   3  19        2.94        0.76      0.73 o
   6   3  19       23.39       20.90      1.25 o
   7   3  19       10.66       13.32      1.91 o
   0   4  19       44.96       45.34      1.63 o
   1   4  19      148.60      160.05      2.09 o
   2   4  19        2.00        0.00      0.66 o
   3   4  19      320.55      297.34      3.32 o
   4   4  19        0.35        1.21      0.76 o
   5   4  19       65.95       64.70      1.67 o
   6   4  19       11.00       13.01      1.08 o
   1   5  19       56.42       54.96      1.29 o
   2   5  19       55.35       59.75      1.61 o
   3   5  19       25.95       23.53      1.38 o
   4   5  19       45.37       39.49      1.41 o
   5   5  19        0.86        0.18      0.78 o
   0   6  19       16.49       17.68      1.43 o
   1   6  19       11.76       14.43      0.91 o
   2   6  19        4.37        2.77      0.81 o
   3   6  19       10.23       14.44      1.12 o
   4   6  19        0.54        0.48      0.81 o
   1   7  19        7.69        8.31      0.89 o
   2   7  19       25.36       36.03      1.64 o
   0   0  20      124.60      112.47      5.05 o
   1   0  20       56.62       64.82      2.02 o
   2   0  20       78.47       78.32      2.31 o
   3   0  20        2.80        1.96      1.26 o
   4   0  20      187.78      171.00      3.32 o
   5   0  20        9.72       10.55      1.14 o
   6   0  20       13.06       12.67      1.36 o
   7   0  20        9.49       13.37      1.54 o
   1   1  20        3.48        5.18      0.56 o
   2   1  20        2.33        4.44      0.64 o
   3   1  20      132.27      149.58      2.18 o
   4   1  20       53.59       60.91      1.35 o
   5   1  20       15.76       15.04      0.93 o
   6   1  20        0.75        0.00      0.65 o
   7   1  20        1.57        1.45      0.88 o
   0   2  20        4.32        2.98      0.87 o
   1   2  20        0.76        0.00      0.69 o
   2   2  20      261.57      250.09      3.17 o
   3   2  20        2.32        1.02      0.76 o
   4   2  20       40.12       45.49      1.36 o
   5   2  20        8.24        8.64      0.91 o
   6   2  20        0.00        0.30      0.76 o
   7   2  20        1.00        0.33      1.03 o
   1   3  20        4.17        4.01      0.70 o
   2   3  20       42.40       56.11      1.43 o
   3   3  20       20.63       16.00      1.05 o
   4   3  20       78.23       84.58      1.79 o
   5   3  20       16.66       11.26      1.01 o
   6   3  20        0.62        0.18      0.88 o
   0   4  20        3.22        2.13      0.95 o
   1   4  20        2.78        2.01      0.70 o
   2   4  20       42.48       40.11      1.31 o
   3   4  20        2.19        3.80      0.80 o
   4   4  20      201.37      193.64      2.70 o
   5   4  20       11.03       11.02      1.02 o
   6   4  20        1.22        0.29      1.54 o
   1   5  20       49.46       46.50      1.48 o
   2   5  20       37.30       39.58      1.43 o
   3   5  20        2.97        3.48      0.84 o
   4   5  20       15.49       13.08      1.06 o
   5   5  20        1.89        2.74      1.50 o
   0   6  20       11.66       14.31      1.44 o
   1   6  20        3.59        2.64      0.77 o
   2   6  20       18.09       17.93      1.13 o
   3   6  20        0.21        0.21      0.80 o
   1   7  20        1.71        0.58      1.06 o
   1   1  21       94.71       96.16      1.45 o
   2   1  21       74.96       75.05      1.38 o
   3   1  21      369.35      361.64      3.29 o
   4   1  21       92.70      107.84      1.82 o
   5   1  21        2.91        1.08      0.70 o
   6   1  21        1.46        1.50      0.78 o
   0   2  21       21.05       18.62      1.70 o
   1   2  21       56.86       54.23      1.41 o
   2   2  21      187.50      176.10      2.48 o
   3   2  21       21.39       24.48      1.11 o
   4   2  21      280.05      280.50      3.23 o
   5   2  21       22.24       22.78      1.18 o
   6   2  21        6.20        7.37      1.00 o
   1   3  21       14.28       14.88      0.91 o
   2   3  21       26.38       25.98      1.12 o
   3   3  21       15.70       20.43      1.17 o
   4   3  21        2.37        3.43      0.85 o
   5   3  21       47.06       49.72      1.62 o
   6   3  21        2.29        1.52      1.11 o
   0   4  21       14.29       13.11      1.48 o
   1   4  21       37.79       38.02      1.29 o
   2   4  21        2.33        0.52      0.73 o
   3   4  21       59.45       59.45      1.65 o
   4   4  21       24.43       27.87      1.28 o
   5   4  21        3.83        3.30      1.12 o
   1   5  21        2.52        2.42      0.81 o
   2   5  21       36.65       37.19      1.36 o
   3   5  21       16.70       16.23      1.12 o
   4   5  21       29.83       29.57      1.66 o
   0   6  21        2.09        1.30      1.12 o
   1   6  21        0.54        0.00      0.79 o
   2   6  21        9.50       11.15      1.42 o
   0   0  22      145.41      136.38      6.09 o
   1   0  22       36.50       39.29      1.83 o
   2   0  22      280.29      282.71      4.78 o
   3   0  22       14.70       16.24      1.65 o
   4   0  22        3.61        4.02      1.23 o
   5   0  22       14.69       17.25      1.88 o
   6   0  22        1.32        1.63      1.51 o
   1   1  22       22.00       28.22      1.24 o
   2   1  22        6.45        3.39      0.86 o
   3   1  22        4.23        7.09      0.95 o
   4   1  22        8.46        9.28      1.06 o
   5   1  22       17.13       26.65      1.47 o
   6   1  22        0.07        0.00      1.27 o
   0   2  22        4.74        5.08      1.34 o
   1   2  22      108.85      108.72      1.83 o
   2   2  22        0.00        0.10      0.65 o
   3   2  22        3.02        2.93      0.75 o
   4   2  22       31.53       33.58      1.29 o
   5   2  22       96.17       93.41      2.00 o
   1   3  22      182.27      186.97      2.49 o
   2   3  22      174.79      163.07      2.38 o
   3   3  22       32.90       35.38      1.47 o
   4   3  22        5.02        5.24      0.89 o
   5   3  22       13.81       16.47      1.20 o
   0   4  22       82.96       84.69      2.72 o
   1   4  22       45.42       51.96      1.55 o
   2   4  22       36.31       38.74      1.38 o
   3   4  22        0.29        0.00      0.77 o
   4   4  22       18.56       25.96      1.28 o
   1   5  22       16.85       14.82      1.11 o
   2   5  22       47.48       42.86      1.46 o
   3   5  22        5.36        5.68      1.15 o
   0   6  22        5.31        5.25      1.91 o
   1   1  23       86.55       83.24      2.96 o
   2   1  23       50.56       52.40      1.80 o
   3   1  23        1.29        0.86      0.84 o
   4   1  23       51.63       52.69      2.01 o
   5   1  23      187.56      198.10      3.36 o
   0   2  23        2.36        4.54      1.46 o
   1   2  23       25.49       33.51      1.43 o
   2   2  23       15.50       17.01      1.00 o
   3   2  23        0.11        0.00      0.72 o
   4   2  23       18.16       16.54      1.08 o
   5   2  23       27.48       27.48      1.49 o
   1   3  23       83.67       98.03      2.45 o
   2   3  23        0.81        0.00      0.73 o
   3   3  23       35.93       35.64      1.50 o
   4   3  23        4.26        2.49      0.87 o
   0   4  23       24.99       23.34      2.62 o
   1   4  23       44.15       45.64      1.86 o
   2   4  23       24.13       23.96      1.20 o
   3   4  23        7.88        6.49      0.94 o
   1   5  23      131.00      149.18      3.44 o
   2   5  23       46.69       55.24      2.12 o
   0   0  24      250.55      251.07      9.09 o
   1   0  24      257.09      253.74     14.13 o
   2   0  24        0.09        0.00      0.96 o
   3   0  24        1.76        0.79      1.29 o
   4   0  24       78.08       93.33      3.42 o
   1   1  24        2.56        7.60      1.74 o
   2   1  24       32.48       30.97      1.54 o
   3   1  24       27.85       33.19      1.61 o
   4   1  24        8.44        7.94      1.11 o
   0   2  24       77.52       83.06      3.20 o
   1   2  24       58.87       59.63      2.01 o
   2   2  24       12.12       15.12      0.99 o
   3   2  24        2.16        0.00      0.70 o
   4   2  24        0.70        0.00      0.80 o
   1   3  24       19.25       23.77      1.51 o
   2   3  24       22.86       23.75      1.25 o
   3   3  24        2.34        0.15      0.79 o
   0   4  24       90.32      106.26      5.79 o
   1   4  24       10.30       13.54      1.27 o
   2   4  24        1.03        0.00      0.86 o
   1   1  25       46.96       45.38      3.06 o
   2   1  25       11.41       16.00      1.77 o
   3   1  25        3.53        3.45      1.02 o
   0   2  25       21.10       20.87      2.63 o
   1   2  25       64.25       72.94      3.16 o
   2   2  25        0.53        0.55      0.92 o
   3   2  25        0.00        0.00      0.84 o
   1   3  25       22.52       28.33      1.64 o
   2   3  25       10.72       14.01      1.16 o
   2   0  26        1.71        3.60      2.51 o
   1   1  26       13.02       16.79      2.34 o
   2   1  26        0.69        0.07      1.36 o
   0   2  26       81.95       83.61      5.76 o
 
